# Supplementary material for: Community Knowledge, Risk Perception and Health-Seeking Behaviour Toward Rabies in Ghana: One Health Implications
Source: Trop Med Infect Dis. 2026 Feb 26;11(3):63. doi: 10.3390/tropicalmed11030063 (PMC13030535; doi:10.3390/tropicalmed11030063)
Supplement: Supplementary file 1 [file tropicalmed-11-00063-s001.zip]

Archive with 1 entries (1 files):
- tropicalmed-4126273-supplementary.pdf
